# Supplementary material for: Pleiotropy Complicates Human Gene Editing: CCR5Δ32 and Beyond
Source: Front Genet. 2019 Jul 30;10:669. doi: 10.3389/fgene.2019.00669 (PMC6684159; doi:10.3389/fgene.2019.00669)
Supplement: Supplementary file 1 [file DataSheet_1.xlsx]

## Sheet: README
Supplementary Table 1: Summary of CCR5delta32's effects on 131 extracted curated phenotypes (number of cases no less than 1,000). The columns are:
phenotype_code	Naming of the phenotypes (See http://www.nealelab.is/uk-biobank for more details)
description	Description of phenotypes (See UK Biobank catalog for more details)
variable_type	Type of the phenotype data
source	Source of the phenotyping pipeline (See http://www.nealelab.is/uk-biobank for more details)
n_non_missing	Number of non-missing individuals in GWAS
n_missing	Number of missing individuals in GWAS
n_controls	Number of controls
n_cases	Number of cases
beta_obs	Estimated allelic substitution effect on the observed scale, i.e. from simple linear regression
se_beta_obs	Standard error of beta_obs
tstat	T statistic for beta_obs
P	P value for tstat
prevalence	Prevalence of disease
FDR	False discovery rate calculated from P
OR	Odds ratio of the allelic substitution effect, calculated as exp(beta).
beta	Estimated allelic substitution effect on the logistic scale, transformed based on Pirinen et al. (2013)'s formula 3.2. See the formula of this column for implementation
Supplementary Table 2: Average number of associations in the UK Biobank of the established loci for six diseases
trait	The GWASed phenotype
n_SNP	Number of reported SNPs representing the established loci
n_assoc	Average number of associations in the UK Biobank (p < 5e-4) for the established loci
se	Standard error of n_assoc

## Sheet: Supplementary Table 1
phenotype_code	description	variable_type	source	n_non_missing	n_missing	n_controls	n_cases	beta_obs	se_beta_obs	tstat	P	prevalence	FDR	beta	OR
I9_IHD	Ischaemic heart disease, wide definition	categorical	finngen	361194	0	340337	20857	0.00358024	0.00100271	3.57058	0.000356241	0.0577446	0.0155559	0.0642921	1.0664
STILL_ADULT	Adult-onset Still disease	categorical	finngen	361194	0	359708	1486	-0.00100603	0.000280966	-3.58059	0.000342859	0.00411413	0.0155559	-0.274305	0.7601
M13_RHEUMA	Rheumatoid arthritis	categorical	finngen	361194	0	359589	1605	-0.00106023	0.000291942	-3.63164	0.000281667	0.0044436	0.0155559	-0.266936	0.765722
I9_CHD_NOREV	Major coronary heart disease event excluding revascularizations	categorical	finngen	361194	0	351037	10157	0.00233208	0.000718683	3.24493	0.0011749	0.0281206	0.0307824	0.0826552	1.08617
I9_CHD	Major coronary heart disease event	categorical	finngen	361194	0	351037	10157	0.00233208	0.000718683	3.24493	0.0011749	0.0281206	0.0307824	0.0826552	1.08617
M13_SPINSTENOSIS	Spinal stenosis	categorical	finngen	361194	0	359284	1910	0.000992506	0.000318309	3.11806	0.00182061	0.00528802	0.03975	0.17577	1.19216
BRONCHITIS	Bronchitis	categorical	finngen	361194	0	356911	4283	0.00144548	0.000475067	3.04269	0.00234488	0.0118579	0.0438828	0.117706	1.12491
H7_RETINALDETACH	Retinal detachments and breaks	categorical	finngen	361194	0	358151	3043	-0.00118234	0.000401041	-2.94818	0.00319674	0.00842484	0.0523466	-0.15036	0.860398
I9_MI	Myocardial infarction	categorical	finngen	361194	0	354176	7018	0.00160764	0.000601522	2.67262	0.00752645	0.01943	0.0896332	0.0817138	1.08515
I9_MI_STRICT	Myocardial infarction, strict	categorical	finngen	361194	0	354176	7018	0.00160764	0.000601522	2.67262	0.00752645	0.01943	0.0896332	0.0817138	1.08515
VIII_EAR_MASTOID	Diseases of the ear and mastoid process	categorical	finngen	361194	0	355942	5252	-0.00141023	0.000525606	-2.68306	0.00729561	0.0145407	0.0896332	-0.102515	0.902565
I9_UAP	Unstable angina pectoris	categorical	finngen	361194	0	357755	3439	0.00108157	0.000425425	2.54233	0.011012	0.0095212	0.120214	0.109751	1.116
H7_RETINALDETACHBREAK	Retinal detachment with retinal break	categorical	finngen	361194	0	359996	1198	-0.000615282	0.000252446	-2.43728	0.0147986	0.00331678	0.138473	-0.202017	0.817081
I9_CORATHER	Coronary atherosclerosis	categorical	finngen	361194	0	346860	14334	0.00206124	0.000841543	2.44936	0.0143116	0.039685	0.138473	0.0530181	1.05445
C_COLON	Malignant neoplasm of colon	categorical	finngen	361194	0	358757	2437	-0.000852005	0.000359009	-2.37321	0.0176347	0.00674707	0.144384	-0.134216	0.874401
KRA_PSY_ANXIETY	Anxiety disorders	categorical	finngen	361194	0	360102	1092	0.000577712	0.000241127	2.39588	0.0165812	0.00302331	0.144384	0.178299	1.19518
COPD_EARLYANDLATER	COPD, early/later onset	categorical	finngen	361194	0	359297	1897	0.000698721	0.000316996	2.2042	0.0275111	0.00525203	0.211997	0.127044	1.13547
M13_DORSALGIA	Dorsalgia	categorical	finngen	361194	0	352395	8799	0.00141346	0.000676886	2.08817	0.0367828	0.0243609	0.240927	0.0581404	1.05986
ASTHMA_MEDICATIO_COMORB	Medication related adverse effects	categorical	finngen	361194	0	341100	20094	-0.00207719	0.000987482	-2.10353	0.0354206	0.0556322	0.240927	-0.0401206	0.960674
XVII_MALFORMAT_ABNORMAL	Congenital malformations, deformations and chromosomal abnormalities	categorical	finngen	361194	0	359073	2121	-0.00071147	0.000335575	-2.12015	0.033994	0.00587219	0.240927	-0.128371	0.879527
ULCERNAS	Ulcerative colitis, NAS	categorical	finngen	361194	0	359291	1903	0.000643645	0.000317938	2.02443	0.0429264	0.00526864	0.244494	0.117129	1.12426
M13_POLYARTHROPATHIES	#Polyarthropathies	categorical	finngen	361194	0	357919	3275	-0.000843753	0.000416064	-2.02794	0.042567	0.00906715	0.244494	-0.0976705	0.906948
K11_BARRET	Barret oesophagus	categorical	finngen	361194	0	359403	1791	-0.000631193	0.000308222	-2.04786	0.0405749	0.00495855	0.244494	-0.135128	0.873604
XIX_INJURY_POISON	Injury, poisoning and certain other consequences of external causes	categorical	finngen	361194	0	316398	44796	0.00284455	0.00144518	1.9683	0.0490348	0.124022	0.267648	0.0259752	1.02632
VII_EYE_ADNEXA	Diseases of the eye and adnexa	categorical	finngen	361194	0	331316	29878	-0.0022239	0.00119067	-1.86776	0.0617959	0.0827201	0.279147	-0.0296081	0.970826
II_NEOPLASM	Neoplasms	categorical	finngen	361194	0	291016	70178	-0.00323187	0.00171708	-1.88219	0.0598107	0.194294	0.279147	-0.0207533	0.979461
KRA_PSY_ANYMENTAL	Any mental disorder	categorical	finngen	361194	0	356890	4304	0.000900213	0.000476396	1.88963	0.0588083	0.011916	0.279147	0.0742243	1.07705
IX_CIRCULATORY	Diseases of the circulatory system	categorical	finngen	361194	0	300690	60504	0.00305229	0.00160827	1.89787	0.0577135	0.167511	0.279147	0.0217591	1.022
IV_ENDOCRIN_NUTRIT	Endocrine, nutritional and metabolic diseases	categorical	finngen	361194	0	353976	7218	0.00118325	0.000614432	1.92577	0.0541343	0.0199837	0.279147	0.0590334	1.06081
H7_LENS	Disorders of lens	categorical	finngen	361194	0	344118	17076	-0.00167302	0.000915592	-1.82726	0.0676618	0.0472765	0.295457	-0.0376676	0.963033
M13_TRIGGERFINGER	Trigger finger	categorical	finngen	361194	0	359195	1999	0.000589576	0.000325705	1.81015	0.0702729	0.00553442	0.29696	0.102761	1.10823
M13_LOWBACKPAIN	Low back pain	categorical	finngen	361194	0	355771	5423	0.000891925	0.000534017	1.67022	0.0948768	0.0150141	0.376632	0.0589173	1.06069
I_INFECT_PARASIT	Certain infectious and parasitic diseases	categorical	finngen	361194	0	351897	9297	0.00116219	0.000695319	1.67145	0.0946332	0.0257396	0.376632	0.0455329	1.04659
V_MENTAL_BEHAV	Mental and behavioural disorders	categorical	finngen	361194	0	356892	4302	0.000788468	0.000476292	1.65543	0.0978384	0.0119105	0.376966	0.0652731	1.06745
XVIII_MISCFINDINGS	Symptoms, signs and abnormal clinical and laboratory findings, not elsewhere classified	categorical	finngen	361194	0	263592	97602	0.00287591	0.00193556	1.48583	0.137326	0.27022	0.418365	0.014544	1.01465
CARDIAC_ARRHYTM	Cardiac arrhytmias, COPD co-morbidities	categorical	finngen	361194	0	352393	8801	-0.00100198	0.000673445	-1.48784	0.136793	0.0243664	0.418365	-0.042859	0.958046
ASTHMA_EOSINOPHIL_SUGG	Suggestive for eosinophilic asthma	categorical	finngen	361194	0	358892	2302	-0.000519878	0.000349274	-1.48845	0.136633	0.00637331	0.418365	-0.0849643	0.918545
F5_DEPRESSIO	Depression	categorical	finngen	361194	0	360049	1145	-0.000369079	0.000246892	-1.4949	0.134941	0.00317004	0.418365	-0.122777	0.884461
LUNG_CANCER_MESOT	Lung cancer and mesothelioma	categorical	finngen	361194	0	359187	2007	0.000489682	0.000326019	1.50201	0.133097	0.00555657	0.418365	0.085602	1.08937
LUNG_CANCER	Lung cancer and mesothelioma	categorical	finngen	361194	0	359187	2007	0.000489682	0.000326019	1.50201	0.133097	0.00555657	0.418365	0.085602	1.08937
C_PROSTATE	Malignant neoplasm of prostate	categorical	finngen	361194	0	354873	6321	0.000845983	0.000563076	1.50243	0.132987	0.0175003	0.418365	0.048273	1.04946
G6_EPIPAROX	Episodal and paroxysmal disorders	categorical	finngen	361194	0	355776	5418	0.000816059	0.00053359	1.52937	0.126172	0.0150002	0.418365	0.0540588	1.05555
M13_FIBROBLASTIC	Fibroblastic disorders	categorical	finngen	361194	0	358004	3190	0.00064284	0.000409579	1.56951	0.116529	0.00883182	0.418365	0.0713587	1.07397
I9_PHLETHROMBDVTLOW	DVT of lower extremities	categorical	finngen	361194	0	359078	2116	0.000484625	0.000335041	1.44647	0.148047	0.00585835	0.430981	0.0805444	1.08388
COLITNONINFNAS	Noninfectious colitis NAS	categorical	finngen	361194	0	352249	8945	0.000988979	0.000682173	1.44975	0.14713	0.0247651	0.430981	0.0403114	1.04113
G6_SLEEPAPNO	Sleep apnoea	categorical	finngen	361194	0	358945	2249	0.000455478	0.000345107	1.31982	0.186897	0.00622657	0.453398	0.0715117	1.07413
K11_APPENDIX	Diseases of appendix	categorical	finngen	361194	0	358241	2953	-0.000524131	0.000395446	-1.32542	0.185034	0.00817566	0.453398	-0.0663902	0.935766
M13_HALLUXVALGUS	Hallux valgus (acquired)	categorical	finngen	361194	0	355824	5370	0.000702884	0.000528608	1.32969	0.183622	0.0148674	0.453398	0.0471011	1.04823
HEARTFAIL	Heart failure	categorical	finngen	361194	0	359789	1405	0.000366672	0.00027291	1.34357	0.17909	0.00388988	0.453398	0.0911916	1.09548
I9_HEARTFAIL_NS	Heart failure, not strict	categorical	finngen	361194	0	359789	1405	0.000366672	0.00027291	1.34357	0.17909	0.00388988	0.453398	0.0911916	1.09548
I9_HEARTFAIL	Heart failure,strict	categorical	finngen	361194	0	359789	1405	0.000366672	0.00027291	1.34357	0.17909	0.00388988	0.453398	0.0911916	1.09548
M13_SOFTOVERUSE	Soft tissue disorders related to use, overuse and pressure	categorical	finngen	361194	0	360062	1132	0.000337287	0.000245481	1.37398	0.169449	0.00313405	0.453398	0.10351	1.10906
AB1_INFECTIONS	Certain infectious and parasitic diseases	categorical	finngen	361194	0	353664	7530	0.000868825	0.000627438	1.38472	0.166139	0.0208475	0.453398	0.0418693	1.04276
I9_VTE	Venous thromboembolism	categorical	finngen	361194	0	356574	4620	0.000684728	0.000493025	1.38883	0.164885	0.0127909	0.453398	0.0530898	1.05452
M13_DUPUTRYEN	Palmar fascial fibromatosis [Dupuytren]	categorical	finngen	361194	0	358246	2948	0.000499068	0.000393737	1.26752	0.204971	0.00816182	0.488204	0.0601739	1.06202
I9_DISVEINLYMPH	Diseases of veins, lymphatic vessels and lymph nodes, not elsewhere classified	categorical	finngen	361194	0	349327	11867	0.000928997	0.00078214	1.18776	0.234928	0.0328549	0.49638	0.0289148	1.02934
L12_ACTINKERA	Actinic keratosis	categorical	finngen	361194	0	359845	1349	0.000319588	0.000267693	1.19386	0.232533	0.00373484	0.49638	0.0830412	1.08659
C_BRONCHUS_LUNG	Malignant neoplasm of bronchus and lung	categorical	finngen	361194	0	359513	1681	0.000360337	0.000298552	1.20695	0.227453	0.00465401	0.49638	0.0754434	1.07836
ASTHMA_HOSPITAL1	Asthma, hospital admissions 1	categorical	finngen	361194	0	359208	1986	0.000394404	0.000324732	1.21455	0.224538	0.00549843	0.49638	0.0701085	1.07262
XIV_GENITOURINARY	Diseases of the genitourinary system	categorical	finngen	361194	0	289574	71620	0.0021048	0.00172468	1.2204	0.222315	0.198287	0.49638	0.0131973	1.01328
VI_NERVOUS	Diseases of the nervous system	categorical	finngen	361194	0	339871	21323	0.00126905	0.00103428	1.22699	0.219826	0.0590348	0.49638	0.0226593	1.02292
I9_HYPTENS	Hypertension	categorical	finngen	361194	0	359957	1237	0.000316813	0.000256533	1.23498	0.21684	0.00342475	0.49638	0.0895086	1.09364
J10_ASTHMA	Asthma	categorical	finngen	361194	0	359201	1993	0.000369258	0.000325301	1.13513	0.256322	0.00551781	0.516587	0.0655305	1.06773
ASTHMA_CHILD	Childhood asthma (age<16)	categorical	finngen	361194	0	359201	1993	0.000369258	0.000325301	1.13513	0.256322	0.00551781	0.516587	0.0655305	1.06773
J10_ASTHMA_MAIN	Asthma	categorical	finngen	361194	0	359201	1993	0.000369258	0.000325301	1.13513	0.256322	0.00551781	0.516587	0.0655305	1.06773
M13_GANGLION	Ganglion	categorical	finngen	361194	0	358955	2239	0.00038635	0.000344661	1.12096	0.262307	0.00619888	0.52064	0.0611821	1.06309
I9_NONRHEVALV	Non-rheumatic valve diseases	categorical	finngen	361194	0	359588	1606	0.000316152	0.000291831	1.08334	0.27866	0.00444636	0.52905	0.0694369	1.0719
XIII_MUSCULOSKELET	Diseases of the musculoskeletal system and connective tissue	categorical	finngen	361194	0	284095	77099	0.00194517	0.00178657	1.08877	0.276256	0.213456	0.52905	0.0115545	1.01162
I9_DVTANDPULM	DVT of lower extremities and pulmonary embolism	categorical	finngen	361194	0	356875	4319	0.000522826	0.000476922	1.09625	0.27297	0.0119576	0.52905	0.0434901	1.04445
IBD_ENDOMETRIOSIS	Endometriosis, IBD co-morbidity	categorical	finngen	361194	0	359678	1516	0.00029021	0.00028246	1.02744	0.304216	0.00419719	0.5613	0.0675568	1.06989
KNEE_ARTHROSIS	Gonarthrosis [arthrosis of knee](FG)	categorical	finngen	361194	0	349294	11900	0.000806193	0.000779753	1.03391	0.30118	0.0329463	0.5613	0.0250622	1.02538
M13_MENISCUSDERANGEMENTS	Meniscus derangement	categorical	finngen	361194	0	350363	10831	0.000720588	0.00074817	0.963134	0.335481	0.0299867	0.610389	0.0245403	1.02484
XI_DIGESTIVE	Diseases of the digestive system	categorical	finngen	361194	0	245301	115893	-0.00177189	0.00202787	-0.873769	0.382245	0.320861	0.625926	-0.00814109	0.991892
F5_MOOD	Mood [affective] disorders	categorical	finngen	361194	0	359648	1546	-0.000250824	0.000286713	-0.874826	0.381669	0.00428025	0.625926	-0.0603118	0.941471
KRA_PSY_MOOD	Mood disorders	categorical	finngen	361194	0	359648	1546	-0.000250824	0.000286713	-0.874826	0.381669	0.00428025	0.625926	-0.0603118	0.941471
K11_OESULC	Ulcer of oesophagus	categorical	finngen	361194	0	358096	3098	-0.000360338	0.000404365	-0.89112	0.372866	0.00857711	0.625926	-0.0431174	0.957799
M13_OTHERJOINT	#Other joint disorders	categorical	finngen	361194	0	333847	27347	0.00103394	0.00116001	0.891317	0.37276	0.0757128	0.625926	0.0146995	1.01481
H7_CHALAZION	Chalazion	categorical	finngen	361194	0	359776	1418	0.000245046	0.000274645	0.892228	0.372271	0.00392587	0.625926	0.0611273	1.06303
C_BREAST_3	Malignant neoplasm of breast	categorical	finngen	361194	0	351473	9721	0.000635477	0.000700751	0.906852	0.364486	0.0269135	0.625926	0.0240399	1.02433
L12_NONIONRADISKIN	Skin changes due to chronic exposure to nonionizing radiation	categorical	finngen	361194	0	359693	1501	0.000262581	0.000282299	0.930152	0.352293	0.00415566	0.625926	0.0618757	1.06383
K11_GIBLEEDING	GI-bleeding	categorical	finngen	361194	0	355959	5235	-0.000441576	0.000524645	-0.841667	0.399975	0.0144936	0.638984	-0.0313026	0.969182
SNORING	Snoring	categorical	finngen	361194	0	359889	1305	0.000222166	0.000263381	0.843514	0.398942	0.00361302	0.638984	0.0602209	1.06207
M13_SCIATICA	Siatica+with lumbago	categorical	finngen	361194	0	360041	1153	0.000195979	0.000247748	0.791042	0.42892	0.00319219	0.67697	0.060102	1.06194
K11_ILEUS	Paralytic ileus and intestinal obstruction	categorical	finngen	361194	0	359092	2102	-0.000242696	0.000333962	-0.726717	0.4674	0.00581959	0.728921	-0.0426788	0.958219
I9_HYPERTENSION	Hypertensive diseases	categorical	finngen	361194	0	359881	1313	0.000188257	0.000264265	0.712382	0.476229	0.00363517	0.733953	0.0509119	1.05223
SLEEP	Sleep disorders (combined)	categorical	finngen	361194	0	358243	2951	0.0002646	0.000394801	0.670211	0.502724	0.00817012	0.765777	0.0322318	1.03276
C_RECTUM	Malignant neoplasm of rectum	categorical	finngen	361194	0	360024	1170	-0.000164831	0.000249393	-0.660929	0.508659	0.00323926	0.765912	-0.052146	0.94919
FIBRO_COMORB	Fibromyalgia related co-morbidities	categorical	finngen	361194	0	358889	2305	0.000227372	0.000349683	0.650223	0.515549	0.00638161	0.767465	0.0353492	1.03598
I9_INTRACRA	Nontraumatic intracranial haemmorrhage	categorical	finngen	361194	0	359941	1253	-0.000165462	0.000258191	-0.64085	0.521621	0.00346905	0.767779	-0.048823	0.95235
I9_PAD	Peripheral artery disease	categorical	finngen	361194	0	359964	1230	0.000131267	0.000255482	0.513801	0.607391	0.00340537	0.803719	0.0380841	1.03882
III_BLOOD_IMMUN	Diseases of the blood and blood-forming organs and certain disorders involving the immune mechanism	categorical	finngen	361194	0	351099	10095	0.000372403	0.000722995	0.515084	0.606494	0.027949	0.803719	0.0136354	1.01373
ASTHMA_PNEUMONIA	Asthma-related pneumonia	categorical	finngen	361194	0	355294	5900	0.000288622	0.000555796	0.519295	0.603555	0.0163347	0.803719	0.0178362	1.018
PNEUMONIA	Pneumonias (Asthma/COPD co-morbidities)	categorical	finngen	361194	0	355294	5900	0.000288622	0.000555796	0.519295	0.603555	0.0163347	0.803719	0.0178362	1.018
K11_LIVER	Diseases of liver	categorical	finngen	361194	0	359531	1663	-0.000157962	0.000297263	-0.531388	0.59515	0.00460417	0.803719	-0.0349598	0.965644
M13_IMPINGEMENT	Impingement syndrome of shoulder	categorical	finngen	361194	0	357774	3420	0.000227832	0.00042529	0.535711	0.592159	0.0094686	0.803719	0.0240581	1.02435
XV_PREGNANCY_BIRTH	Pregnancy, childbirth and the puerperium	categorical	finngen	361194	0	349235	11959	-0.000371754	0.000678158	-0.548183	0.583567	0.0331096	0.803719	-0.0116644	0.988403
D3_ANAEMIA_IRONDEF	Iron deficiency anaemia	categorical	finngen	361194	0	357408	3786	0.000247352	0.000447095	0.553242	0.580098	0.0104819	0.803719	0.0236231	1.0239
I9_K_CARDIAC	Death due to cardiac causes	categorical	finngen	361194	0	359597	1597	0.000161164	0.00029078	0.554247	0.57941	0.00442145	0.803719	0.03608	1.03674
M13_CERVICALGIA	Cervicalgia	categorical	finngen	361194	0	360145	1049	0.000138804	0.000236341	0.587304	0.557	0.00290426	0.803719	0.0470234	1.04815
L12_ATROPHICSKIN	Atrophic disorders of skin	categorical	finngen	361194	0	359437	1757	0.00014796	0.000305504	0.484315	0.628162	0.00486442	0.822892	0.0301934	1.03065
K11_GALLBILPANC	Disorders of gallbladder, biliary tract and pancreas	categorical	finngen	361194	0	347272	13922	0.000379817	0.00084314	0.45048	0.652365	0.0385444	0.846137	0.0102096	1.01026
COX_ARTHROSIS	Coxarthrosis [arthrosis of hip](FG)	categorical	finngen	361194	0	351784	9410	0.000306937	0.000695574	0.441271	0.659017	0.0260525	0.846385	0.0120402	1.01211
C_STROKE	STROKE	categorical	finngen	361194	0	355048	6146	0.000228297	0.000565843	0.403463	0.686608	0.0170158	0.873259	0.0135759	1.01367
M13_LIMBPAIN	Pain in limb	categorical	finngen	361194	0	357520	3674	0.000163266	0.000440591	0.370561	0.710965	0.0101718	0.895542	0.0161112	1.01624
C_LYMPHOMA	Lymphomas	categorical	finngen	361194	0	359442	1752	0.000106758	0.000305018	0.350006	0.726334	0.00485058	0.897639	0.0219208	1.02216
I9_STR	Stroke, excluding SAH	categorical	finngen	361194	0	357362	3832	0.000157255	0.000448643	0.350511	0.725955	0.0106093	0.897639	0.0148922	1.015
C_CORPUS_UTERI	Malignant neoplasm of corpus uteri	categorical	finngen	361194	0	359972	1222	-8.38833e-05	0.000254397	-0.329734	0.741601	0.00338322	0.907941	-0.0251339	0.975179
ILD_DIFF_DG	ILD differential diagnosis	categorical	finngen	361194	0	334484	26710	0.000317484	0.00114601	0.277034	0.781754	0.0739492	0.922611	0.00462863	1.00464
COPD_EXCL	COPD differential diagnosis	categorical	finngen	361194	0	334484	26710	0.000317484	0.00114601	0.277034	0.781754	0.0739492	0.922611	0.00462863	1.00464
K11_GASTRODUOULC	Gastroduodenal ulcer	categorical	finngen	361194	0	357727	3467	-0.000119963	0.000427746	-0.280453	0.77913	0.00959872	0.922611	-0.0126834	0.987397
H7_LACRIMALSYSTEM	Disorders of lacrimal system	categorical	finngen	361194	0	359639	1555	-8.27563e-05	0.000287358	-0.287991	0.773354	0.00430517	0.922611	-0.0194589	0.980729
L12_SCARCONDITIONS	Scar conditions and fibrosis of skin	categorical	finngen	361194	0	359718	1476	6.84465e-05	0.000280163	0.244309	0.806992	0.00408645	0.943892	0.0167046	1.01684
H7_MACULADEGEN	Degeneration of macula and posterior pole	categorical	finngen	361194	0	360181	1013	5.06873e-05	0.000232038	0.218444	0.827084	0.00280459	0.958832	0.0179915	1.01815
XII_SKIN_SUBCUTAN	Diseases of the skin and subcutaneous tissue	categorical	finngen	361194	0	334120	27074	0.000240052	0.00115506	0.207826	0.835365	0.0749569	0.959937	0.00345787	1.00346
M13_ADHCAPSULITIS	Adhesive capsulitis of shoulder	categorical	finngen	361194	0	359996	1198	-4.45284e-05	0.000252461	-0.176377	0.859998	0.00331678	0.97965	-0.0135443	0.986547
I9_STR_EXH	Ischaemic Stroke, excluding all haemorrhages	categorical	finngen	361194	0	357880	3314	6.96686e-05	0.000417671	0.166803	0.867525	0.00917512	0.979705	0.00764001	1.00767
C_MELANOMA_SKIN	Malignant melanoma of skin	categorical	finngen	361194	0	358660	2534	4.35223e-05	0.000366521	0.118744	0.905478	0.00701562	0.980311	0.00623175	1.00625
XXI_HEALTHFACTORS	Factors influencing health status and contact with health services	categorical	finngen	361194	0	315247	45947	-0.000181507	0.00146007	-0.124313	0.901067	0.127209	0.980311	-0.00163562	0.998366
M13_ARTHRITISNAS	Ohter specific/unspecified arthritis	categorical	finngen	361194	0	360112	1082	3.00283e-05	0.000239978	0.12513	0.900421	0.00299562	0.980311	0.0100133	1.01006
X_RESPIRATORY	Diseases of the respiratory system	categorical	finngen	361194	0	335813	25381	0.000142888	0.00111977	0.127605	0.898462	0.0702697	0.980311	0.00218543	1.00219
G6_CARPTU	Carpal tunnel syndrome	categorical	finngen	361194	0	353221	7973	8.25201e-05	0.000644138	0.128109	0.898063	0.022074	0.980311	0.00381701	1.00382
M13_SHOULDER	Shoulder lesions	categorical	finngen	361194	0	353951	7243	-6.02174e-05	0.00061538	-0.097854	0.922048	0.0200529	0.990068	-0.00306807	0.996937
K11_CHRONGASTR	Chronic gastritis	categorical	finngen	361194	0	359404	1790	-3.55847e-06	0.000308275	-0.0115432	0.99079	0.00495579	0.99079	-0.000721831	0.999278
I9_STR_SAH	Stroke, including SAH	categorical	finngen	361194	0	356710	4484	-5.78336e-06	0.000485101	-0.011922	0.990488	0.0124144	0.99079	-0.000471805	0.999528
AB1_INTESTINAL_INFECTIONS	Intestinal infectious diseases	categorical	finngen	361194	0	356890	4304	1.19008e-05	0.000476458	0.0249777	0.980073	0.011916	0.99079	0.00101036	1.00101
M13_HALLUXRIGIDUS	Hallux rigidus	categorical	finngen	361194	0	360064	1130	-7.3631e-06	0.000245162	-0.0300336	0.97604	0.00312851	0.99079	-0.00236321	0.99764
M13_ARTHROSIS	#Arthrosis	categorical	finngen	361194	0	336217	24977	4.9471e-05	0.00110204	0.0448903	0.964195	0.0691512	0.99079	0.000768341	1.00077
I9_CONDUCTIO	Conduction disorders	categorical	finngen	361194	0	360139	1055	-1.07878e-05	0.000236783	-0.0455598	0.963661	0.00292087	0.99079	-0.00370978	0.996297
G6_NERPLEX	Nerve, nerve root and plexus disorders	categorical	finngen	361194	0	350296	10898	-3.95915e-05	0.00074993	-0.0527936	0.957896	0.0301722	0.99079	-0.00135372	0.998647
ICDMAIN_ANY_ENTRY	Any ICDMAIN event in hilmo or causes of death	categorical	finngen	361194	0	79185	282009	0.000107581	0.00179383	0.0599726	0.952177	0.780769	0.99079	0.000628599	1.00063
K11_HERNIA	Hernia	categorical	finngen	361194	0	334997	26197	8.14129e-05	0.00112342	0.0724686	0.942229	0.0725289	0.99079	0.00120976	1.00121
														#DIV/0!	#DIV/0!

## Sheet: Supplementary Table 2
trait	n_SNP	n_assoc	se
Type 2 diabetes	65	5.93277	0.5468
Coronary artery disease	58	5.93651	0.5007
Breast cancer	172	6.65101	0.37493
Bipolar disorder	38	6.85185	0.61488
Major depressive disorder	102	7.09474	0.46875
Lung cancer	18	7.7333	1.449
